# Supplementary material for: Rapid and Efficient Purification of Low-Concentration Fluoride-Containing Water Using Cationic Chitosan Fibers
Source: Gels. 2026 Feb 26;12(3):195. doi: 10.3390/gels12030195 (PMC13025064; doi:10.3390/gels12030195)
Supplement: Supplementary file 1 [file gels-12-00195-s001.zip]

Archive with 1 entries (1 files):
- gels-4126613-supplementary.pdf
